# Supplementary material for: Limited efficacy of a commercial microbial inoculant for improving growth and physiological performance of native plant species
Source: Conserv Physiol. 2024 Jun 18;12(1):coae037. doi: 10.1093/conphys/coae037 (PMC11184453; doi:10.1093/conphys/coae037)
Supplement: Web_Material_coae037 [file web_material_coae037.zip]

Archive with 1 entries (1 files):
- WS_Wong_Suppl Info - revision Apr 2024.pdf
